# Supplementary material for: Phase Diagrams of Polymerization-Induced Self-Assembly Are Largely Determined by Polymer Recombination
Source: Polymers (Basel). 2022 Dec 6;14(23):5331. doi: 10.3390/polym14235331 (PMC9736918; doi:10.3390/polym14235331)
Supplement: Supplementary file 1 [file polymers-14-05331-s001.zip]

Archive with 1 entries (1 files):
- polymers-2005729-supplementary.pdf
